# Supplementary material for: Daphnetin Alleviates Senile and Disuse Osteoporosis by Distinct Modulations of Bone Formation and Resorption
Source: Antioxidants (Basel). 2022 Nov 29;11(12):2365. doi: 10.3390/antiox11122365 (PMC9774389; doi:10.3390/antiox11122365)
Supplement: Supplementary file 1 [file antioxidants-11-02365-s001.zip]

Archive with 1 entries (1 files):
- antioxidants-1988143-supplementary.pdf
